# Supplementary material for: Notaulax yamasui sp. n. (Annelida, Sabellidae) from Okinawa and Ogasawara, Japan, with notes on its ecology
Source: Zookeys. 2017 Mar 7;(660):1–16. doi: 10.3897/zookeys.660.11228 (PMC5549527; doi:10.3897/zookeys.660.11228)
Supplement: XML Treatment for Notaulax yamasui [file zookeys.660.11228-treatment1.xml]

<!DOCTYPE tp:taxon-treatment
  PUBLIC "-//TaxonX//DTD Taxonomic Treatment Publishing DTD v0 20100105//EN" "tax-treatment-NSO.dtd">
<tp:taxon-treatment xmlns:tp="http://www.plazi.org/taxpub"><tp:treatment-meta><kwd-group><label>Taxon classification</label><kwd><named-content xmlns:xlink="http://www.w3.org/1999/xlink" content-type="kingdom">Animalia</named-content></kwd><kwd><named-content xmlns:xlink="http://www.w3.org/1999/xlink" content-type="order">ORDO</named-content></kwd><kwd><named-content xmlns:xlink="http://www.w3.org/1999/xlink" content-type="family">FAMILIA</named-content></kwd></kwd-group><mixed-citation publication-type="journal"><person-group><name><surname>Nishi</surname><given-names>Eijiroh</given-names></name><name><surname>Gil</surname><given-names>João</given-names></name><name><surname>Tanaka</surname><given-names>Katsuhiko</given-names></name><name><surname>Kupriyanova</surname><given-names>Elena K.</given-names></name></person-group><article-title>
          <italic><tp:taxon-name><tp:taxon-name-part taxon-name-part-type="genus" reg="Notaulax">Notaulax</tp:taxon-name-part> <tp:taxon-name-part taxon-name-part-type="species" reg="yamasui">yamasui</tp:taxon-name-part></tp:taxon-name></italic> sp. n. (<tp:taxon-name><tp:taxon-name-part taxon-name-part-type="phylum">Annelida</tp:taxon-name-part></tp:taxon-name>, <tp:taxon-name><tp:taxon-name-part taxon-name-part-type="family">Sabellidae</tp:taxon-name-part></tp:taxon-name>) from Okinawa and Ogasawara, Japan, with notes on its ecology</article-title><source>Zookeys</source><day>7</day><month>3</month><year>2017</year><volume>2017</volume><issue>660</issue><fpage>1</fpage><lpage>16</lpage><pub-id pub-id-type="doi">10.3897/zookeys.660.11228</pub-id></mixed-citation></tp:treatment-meta><tp:nomenclature><tp:taxon-name>
              <tp:taxon-name-part taxon-name-part-type="genus" reg="Notaulax">Notaulax</tp:taxon-name-part>
              <tp:taxon-name-part taxon-name-part-type="species" reg="yamasui">yamasui</tp:taxon-name-part>
              <object-id xmlns:xlink="http://www.w3.org/1999/xlink" content-type="zoobank" xlink:type="simple">http://zoobank.org/841FE0ED-E2E5-44E7-AFB4-8FDB399251D9</object-id>
            </tp:taxon-name><tp:taxon-status xmlns:xlink="http://www.w3.org/1999/xlink" xlink:type="simple">sp. n.</tp:taxon-status><xref ref-type="fig" rid="F1">Figs 1</xref><xref ref-type="fig" rid="F2">, 2</xref><xref ref-type="fig" rid="F3">, 3</xref><xref ref-type="fig" rid="F4">, 4A–B</xref><xref ref-type="fig" rid="F5">, 5A–E</xref></tp:nomenclature><tp:treatment-sec sec-type="material" id="SECID0EQHAC"><title>Material examined.</title><p>Holotype: <named-content xmlns:xlink="http://www.w3.org/1999/xlink" content-type="dwc:institutional_code" xlink:type="simple">CMNH</named-content>-ZW00217, complete specimen with fragment of tube, extracted from living coral mass of <italic><tp:taxon-name><tp:taxon-name-part taxon-name-part-type="genus" reg="Porites">Porites</tp:taxon-name-part></tp:taxon-name></italic> sp., collected in the subtidal zone <!--PageBreak--><!--PageBreak-->(0–2 m) of a shallow coral reef area at Maeda-Misaki Cape, <named-content xmlns:xlink="http://www.w3.org/1999/xlink" content-type="dwc:verbatimCoordinates" xlink:type="simple"><named-content content-type="geo-json" specific-use="{&#34;type&#34;:&#34;Point&#34;,&#34;coordinates&#34;:[127.772150,26.445267]}" id="NCID0EIIAC" xlink:type="simple">26°26.716'N, 127°46.329'E</named-content></named-content>, Okinawa Island, Ryukyu Archipelago, south-western Japan, Pacific Ocean, 13 February 1996, by hand, coll. by E. Nishi. Paratype: <named-content xmlns:xlink="http://www.w3.org/1999/xlink" content-type="dwc:institutional_code" xlink:type="simple">CMNH</named-content>-ZW00220, incomplete specimen lacking posterior abdomen and tube, collected on a dead <italic><tp:taxon-name><tp:taxon-name-part taxon-name-part-type="genus" reg="Porites">Porites</tp:taxon-name-part></tp:taxon-name></italic> sp. coral colony, at Kominato, Chichi-jima Island, Ogasawara Archipelago, south-east Japan, Pacific Ocean, 16 July 1999, coll. by Prec. Institute Co Ltd.</p></tp:treatment-sec><tp:treatment-sec sec-type="material" id="SECID0EZIAC"><title>Comparative material.</title><p>
              <italic><tp:taxon-name><tp:taxon-name-part taxon-name-part-type="genus" reg="Megalomma">Megalomma</tp:taxon-name-part></tp:taxon-name></italic> sp., <named-content xmlns:xlink="http://www.w3.org/1999/xlink" content-type="dwc:institutional_code" xlink:type="simple">CMNH</named-content>-ZW uncatalogued, Yoshio, Katsuura, Boso Peninsula, Japan, subtidal, coll. by E. Nishi.</p></tp:treatment-sec><tp:treatment-sec sec-type="diagnosis" id="SECID0ELJAC"><title>Diagnosis.</title><p>Pigmented sub-distal swelling on tips of crown radioles; collar chaetal row in L-shape orientation; dorsal basal flanges of radiolar lobes long and with a dorsal joint.</p></tp:treatment-sec><tp:treatment-sec sec-type="description" id="SECID0EQJAC"><title>Description.</title><p>
              <italic>Tube</italic> dark brown, thin and membranous. Body and radiolar crown pale in preserved specimens, except for light brown collar and for two (upper and lower) brown bands on distal free region of radioles (Fig. <xref ref-type="fig" rid="F1">1A, E</xref>).</p><p>
              <italic>Body</italic> of holotype 40 mm long (excluding crown) for 130 chaetigers (including thorax and abdomen); thorax 4 mm long and 2.0-2.5 mm wide, excluding chaetae; radiolar crown 6 mm long, radiolar lobes 1 mm long. Paratype similar in size, body 6 mm long (posterior portion of abdomen missing) for 32 chaetigers, thorax 3 mm long and 1.5 mm wide, excluding chaetae; radiolar crown 7 mm long, radiolar lobes 1.5 mm long.</p><fig id="F1" position="float" orientation="portrait"><label>Figure 1.</label><caption><p>
                  <italic><tp:taxon-name><tp:taxon-name-part taxon-name-part-type="genus" reg="Notaulax">Notaulax</tp:taxon-name-part> <tp:taxon-name-part taxon-name-part-type="species" reg="yamasui">yamasui</tp:taxon-name-part></tp:taxon-name></italic> sp. n.: <bold>A</bold> holotype, dorsal view <bold>B</bold> ventral view of thorax <bold>C</bold> latero-dorsal view of left side of thorax <bold>D</bold> dorsal view of first chaetiger and radiolar base <bold>E</bold> distal side view of radiole <bold>F</bold> middle region of radiole showing a row of simple radiolar eyes <bold>G</bold> lateral close up view of tip of radiole, with pigmented sub-distal swelling <bold>H</bold> basal part of radiole showing paired longitudinal flanges (f) <bold>I</bold> schematic ventral view of interior of crown showing dorsal lip (dl), ventral lip (vl), ventral flange of radiolar base margin (vf) <bold>J</bold> posterior abdomen and pygidium, showing eye-spots <bold>K</bold> schematic arrangement of collar chaetae, right side <bold>L</bold> schematic arrangement of thoracic chaetae from second chaetiger, black spots representing superior chaetae, white circles representing inferior chaetae <bold>M</bold> anterior abdominal segment, left side view <bold>N</bold> schematic arrangement of neuropodial abdominal chaetae <bold>O</bold> cross-section of radiole, middle region <bold>P</bold> base of radioles and inter-radiolar membrane. Abbreviations: df, dorsal basal flange; dl, dorsal lip; f, longitudinal flange; j, junction of dorsal basal flange; vf, ventral flange; vl, ventral lip; w, inter-radiolar membrane. Scale bars 1 mm (<bold>A, B, C</bold>), 0.5 mm (<bold>D, J</bold>), 0.25 mm (<bold>E, F, H, K, P</bold>), 0.1 mm (<bold>G, I, L, M, N, O</bold>).</p></caption><graphic xmlns:xlink="http://www.w3.org/1999/xlink" xlink:href="zookeys-660-001-g001.jpg" position="float" orientation="portrait" xlink:type="simple" id="oo_125447.jpg"/></fig><p>
              <italic>Crown</italic> with 16 pairs of radioles, joined by inter-radiolar membrane (Fig. <xref ref-type="fig" rid="F1">1C, D, P</xref>), inter-radiolar membrane about 1/2 length of radiole length (Fig. <xref ref-type="fig" rid="F1">1A</xref>); radiolar lobes with narrow dorsal flanges (Fig. <xref ref-type="fig" rid="F1">1 A, C</xref>), flanges closed at lower level of inter-radiolar membrane by dorsal joint (Fig. <xref ref-type="fig" rid="F1">1P</xref>), and free proximally (Fig. <xref ref-type="fig" rid="F1">1C, D</xref>); ventral margins of radiolar lobes also flanged, ventral flanges free (Fig. <xref ref-type="fig" rid="F1">1I</xref>); radioles with 4 or more skeletal cells in cross-section (Figs <xref ref-type="fig" rid="F1">1O</xref>, <xref ref-type="fig" rid="F5">5B, C, D, E</xref>), with paired longitudinal flanges on outer surface, more prominent at basal region near inter-radiolar membrane (Figs <xref ref-type="fig" rid="F1">1H</xref>, <xref ref-type="fig" rid="F4">4B</xref>, <xref ref-type="fig" rid="F5">5C</xref>), turning distally into flattened long tongue-shaped tips (Figs <xref ref-type="fig" rid="F1">1A, E, G</xref>, <xref ref-type="fig" rid="F4">4A</xref>, <xref ref-type="fig" rid="F5">5A</xref>); each radiole with one pigmented sub-distal swelling on inner side (not pigmented in paratype, showing same color to rest of body) (Figs <xref ref-type="fig" rid="F1">1A, E, G</xref>, <xref ref-type="fig" rid="F4">4A</xref>, <xref ref-type="fig" rid="F5">5A</xref>) and 8-12 pale brown simple radiolar eyes in single row on each side, at lateral margin of central region of radioles (within lower brown band) (Fig. <xref ref-type="fig" rid="F1">1E, F</xref>). Dorsal lips long, tapered to slender, with supporting mid-rib, joined to adjacent radiole (= radiolar appendage), but not to basal pinnule (Fig. <xref ref-type="fig" rid="F1">1I</xref>). Ventral lips tapered and small, merging proximally into parallel lamellae (Fig. <xref ref-type="fig" rid="F1">1I</xref>); ventral sacs absent.</p><p>
              <italic>Thorax</italic> with eight chaetigers; posterior peristomial ring collar entire, without dorsal or ventral slits, well separated from peristomium, with straight brown line above ventral glandular shield (Fig. <xref ref-type="fig" rid="F1">1B</xref>), mid-dorsal margin slightly embayed, lateral margin transverse to body axis and extending well above junction of radiolar crown with thorax, ventral margin raised in middle and incised ventrally with small notch on midline (Fig. <xref ref-type="fig" rid="F1">1B, C, D</xref>). First ventral glandular shield rectangular, divided transversally, with nearly straight anterior margin, slightly wider than shield of chaetiger 2 and about 2/3 longer (Fig. <xref ref-type="fig" rid="F1">1B</xref>). Other thoracic ventral glandular shields sub-trapezoidal (broader anteriorly), margins postero-laterally indented by tori. Abdomen with 122 (holotype) and 24 (paratype, posterior region missing) chaetigers. Pygidial eyespots present (Fig. <xref ref-type="fig" rid="F1">1A, J</xref>).</p><!--PageBreak--><p>
              <italic>Collar chaetae</italic> spine-like, each with knee wider than shaft (Figs <xref ref-type="fig" rid="F2">2A, B</xref>, <xref ref-type="fig" rid="F3">3A</xref>), in longitudinal rows, curved outwards posteriorly (Fig. <xref ref-type="fig" rid="F1">1C, D, K</xref>). Superior chaetae of thoracic notopodial fascicles spine-like, similar to chaetae in chaetiger 1 (Figs <xref ref-type="fig" rid="F2">2C</xref>, <xref ref-type="fig" rid="F3">3B, C</xref>) and in short row (Fig. <xref ref-type="fig" rid="F1">1L</xref>), dorsal to paleate inferior thoracic notochaetae with hoods distally rounded (Figs <xref ref-type="fig" rid="F2">2D</xref>, <xref ref-type="fig" rid="F3">3B, C</xref>), arranged in two transverse rows (Fig. <xref ref-type="fig" rid="F1">1L</xref>). Thoracic neuropodial fascicles with avicular uncini, with several minute teeth above main fang, prominent breast and handle longer than distance between breast and main fang (Figs <xref ref-type="fig" rid="F2">2F</xref>, <xref ref-type="fig" rid="F3">3D</xref>). Companion neurochaetae in row parallel and anterior to uncini, with broad, thin teardrop-shaped blades at right angle to shafts, pointing anteriorly (Figs <xref ref-type="fig" rid="F2">2E</xref>, <xref ref-type="fig" rid="F3">3D</xref>). <!--PageBreak-->Abdominal neuropodia with neuropodial fascicles of paleate chaetae in short transverse rows (Fig. <xref ref-type="fig" rid="F1">1M, N</xref>); paleate neurochaetae with distal mucros shorter than hooded area in anterior abdominal segments (Figs <xref ref-type="fig" rid="F2">2G</xref>, <xref ref-type="fig" rid="F3">3E</xref>), mucros becoming longer than hooded area in posterior abdominal segments. Paleate neurochaetae numbering 4 per fascicle on most anterior abdominal segments (1st to 7th), 3 on median segments (8th to 20th), and one or two on posterior chaetigers. Superior neuropodial abdominal chaetae slender and straight, with or without sub-distal bulge (Fig. <xref ref-type="fig" rid="F2">2H</xref>), one per fascicle on anterior abdominal chaetigers (1st to 20th) and two to three in posterior ones. Abdominal notopodial avicular uncini similar to thoracic uncini (Figs <xref ref-type="fig" rid="F2">2I</xref>, <xref ref-type="fig" rid="F3">3F</xref>).</p><fig id="F2" position="float" orientation="portrait"><label>Figure 2.</label><caption><p>
                  <italic><tp:taxon-name><tp:taxon-name-part taxon-name-part-type="genus" reg="Notaulax">Notaulax</tp:taxon-name-part> <tp:taxon-name-part taxon-name-part-type="species" reg="yamasui">yamasui</tp:taxon-name-part></tp:taxon-name></italic> sp. n. Chaetae of thorax (<bold>A–E</bold>) and abdomen (<bold>G, H</bold>) drawn from <abbrev xmlns:xlink="http://www.w3.org/1999/xlink" xlink:title="scanning electron microscopy" id="ABBRID0ETCAE" xlink:type="simple">SEM</abbrev> micrographs, and uncini (<bold>F, I</bold>), drawn under a dissecting light microscope. <bold>A–B</bold> collar chaetae <bold>C</bold> superior thoracic chaeta <bold>D</bold> inferior thoracic chaeta <bold>E</bold> companion chaeta, dorsal view <bold>F</bold> thoracic uncini <bold>G</bold> inferior abdominal chaeta, anterior abdominal chaetiger <bold>H</bold> inferior abdominal chaeta, posterior abdominal chaetiger <bold>I</bold> abdominal uncini. Scale bars 20 µm (<bold>A–C</bold>), 50μm (<bold>D</bold>), and 30μm (<bold>E–I</bold>).</p></caption><graphic xmlns:xlink="http://www.w3.org/1999/xlink" xlink:href="zookeys-660-001-g002.jpg" position="float" orientation="portrait" xlink:type="simple" id="oo_125448.jpg"/></fig><fig id="F3" position="float" orientation="portrait"><label>Figure 3.</label><caption><p>
                  <italic><tp:taxon-name><tp:taxon-name-part taxon-name-part-type="genus" reg="Notaulax">Notaulax</tp:taxon-name-part> <tp:taxon-name-part taxon-name-part-type="species" reg="yamasui">yamasui</tp:taxon-name-part></tp:taxon-name></italic> sp. n. <abbrev xmlns:xlink="http://www.w3.org/1999/xlink" xlink:title="scanning electron microscopy" id="ABBRID0EHEAE" xlink:type="simple">SEM</abbrev> micrographs of chaetae and uncini. <bold>A</bold> collar chaetae <bold>B</bold> 3<sup>rd</sup> left notopodial thoracic fascicle <bold>C</bold> detail of B, showing superior chaetae <bold>D</bold> uncini and companion chaetae, 3<sup>rd</sup> thoracic neuropodial torus <bold>E</bold> inferior abdominal spatulate chaetae showing distal mucros from 7<sup>th</sup> fascicle of abdomen, lateral view <bold>F</bold> abdominal uncini. Scale bars 30μm (<bold>A</bold>), 60μm (<bold>B</bold>), 40μm (<bold>C</bold>), 30μm (<bold>D, E</bold>), 12μm (<bold>F</bold>).</p></caption><graphic xmlns:xlink="http://www.w3.org/1999/xlink" xlink:href="zookeys-660-001-g003.jpg" position="float" orientation="portrait" xlink:type="simple" id="oo_125449.jpg"/></fig></tp:treatment-sec><tp:treatment-sec sec-type="habitat" id="SECID0EMFAE"><title>Habitat.</title><p>
              <italic><tp:taxon-name><tp:taxon-name-part taxon-name-part-type="genus" reg="Notaulax">Notaulax</tp:taxon-name-part> <tp:taxon-name-part taxon-name-part-type="species" reg="yamasui">yamasui</tp:taxon-name-part></tp:taxon-name></italic> sp. n. is known to live in the subtidal zone, embedded in dead coral masses of <italic><tp:taxon-name><tp:taxon-name-part taxon-name-part-type="genus" reg="Porites">Porites</tp:taxon-name-part></tp:taxon-name></italic> sp.</p></tp:treatment-sec><tp:treatment-sec sec-type="etymology" id="SECID0EEGAE"><title>Etymology.</title><p>The new species is named after Dr. Terufumi Yamasu, Emeritus Professor of the University of the Ryukyus, Japan, for his great contribution to the development of the Okinawan marine biology.</p><!--PageBreak--><!--PageBreak--></tp:treatment-sec><tp:treatment-sec><!--Section generated to contain objects referenced in tp:taxon-treatment.--><fig id="F4" position="float" orientation="portrait"><label>Figure 4.</label><caption><p>
              <italic><tp:taxon-name><tp:taxon-name-part taxon-name-part-type="genus" reg="Notaulax">Notaulax</tp:taxon-name-part> <tp:taxon-name-part taxon-name-part-type="species" reg="yamasui">yamasui</tp:taxon-name-part></tp:taxon-name></italic> sp. n. (<bold>A, B</bold>) and <italic><tp:taxon-name><tp:taxon-name-part taxon-name-part-type="genus" reg="Megalomma">Megalomma</tp:taxon-name-part></tp:taxon-name></italic> sp. (<bold>C, D</bold>), <abbrev xmlns:xlink="http://www.w3.org/1999/xlink" xlink:title="scanning electron microscopy" id="ABBRID0EINAE" xlink:type="simple">SEM</abbrev> micrographs of anterior and middle parts of radiole and distal tip with a distal swelling in <italic><tp:taxon-name><tp:taxon-name-part taxon-name-part-type="genus" reg="Notaulax">N.</tp:taxon-name-part> <tp:taxon-name-part taxon-name-part-type="species" reg="yamasui">yamasui</tp:taxon-name-part></tp:taxon-name></italic> sp. n. and with a compound eye in <italic><tp:taxon-name><tp:taxon-name-part taxon-name-part-type="genus" reg="Megalomma">Megalomma</tp:taxon-name-part></tp:taxon-name></italic> sp. <bold>A</bold> close-up view of a sub-distal radiolar swelling <bold>B</bold> middle part of radiole showing pinnules and dorsal flange <bold>C</bold> compound eye on radiole <bold>D</bold> close-up view of surface of compound eye. Scale bars 75 µm (<bold>A</bold>), 200 µm (<bold>B</bold>), 300 µm (<bold>C</bold>), and 30 µm (<bold>D</bold>).</p></caption><graphic xmlns:xlink="http://www.w3.org/1999/xlink" xlink:href="zookeys-660-001-g004.jpg" position="float" orientation="portrait" xlink:type="simple" id="oo_125450.jpg"/></fig><fig id="F5" position="float" orientation="portrait"><label>Figure 5.</label><caption><p>
              <italic><tp:taxon-name><tp:taxon-name-part taxon-name-part-type="genus" reg="Notaulax">Notaulax</tp:taxon-name-part> <tp:taxon-name-part taxon-name-part-type="species" reg="yamasui">yamasui</tp:taxon-name-part></tp:taxon-name></italic> sp. n. (<bold>A–E</bold>) and <italic><tp:taxon-name><tp:taxon-name-part taxon-name-part-type="genus" reg="Megalomma">Megalomma</tp:taxon-name-part></tp:taxon-name></italic> sp. (<bold>F, G</bold>), internal structure of radiole. <italic><tp:taxon-name><tp:taxon-name-part taxon-name-part-type="genus" reg="Notaulax">Notaulax</tp:taxon-name-part> <tp:taxon-name-part taxon-name-part-type="species" reg="yamasui">yamasui</tp:taxon-name-part></tp:taxon-name></italic> sp. n. <bold>A</bold> radiole tip, lateral view <bold>B, C</bold> internal structure of proximal region of radiole <bold>D, E</bold>, internal structure of sub-distal swelling. <italic><tp:taxon-name><tp:taxon-name-part taxon-name-part-type="genus" reg="Megalomma">Megalomma</tp:taxon-name-part></tp:taxon-name></italic> sp. <bold>F, G</bold> internal structure of compound eye <bold>F</bold> radiole with compound eye, lateral view <bold>G</bold> internal structure of compound eye, with many individual photoreceptor units (pu) <bold>B–E</bold> and <bold>G</bold> are drawn from sliced sections of eyes and radioles. Abbreviations: sc, skeletal cells; pu, photoreceptor unit. Scale bars 100μm (<bold>A</bold>), 200μm (<bold>B–E</bold>), 300μm (<bold>F</bold>), 20μm (<bold>G</bold>).</p></caption><graphic xmlns:xlink="http://www.w3.org/1999/xlink" xlink:href="zookeys-660-001-g005.jpg" position="float" orientation="portrait" xlink:type="simple" id="oo_125451.jpg"/></fig></tp:treatment-sec></tp:taxon-treatment>
